# Supplementary material for: Impact of COVID-19 Lockdown on Physical Activity in a Sample of Greek Adults
Source: Sports (Basel). 2020 Oct 21;8(10):139. doi: 10.3390/sports8100139 (PMC7589063; doi:10.3390/sports8100139)
Supplement: Supplementary file 1 [file sports-08-00139-s001.zip]

Archive with 1 entries (1 files):
- sports-963175-supplementary.docx
